# Supplementary material for: Temporal trends and characteristics of clinical trials for which only one racial or ethnic group is eligible
Source: Contemp Clin Trials Commun. 2018 Jan 31;9:135–42. doi: 10.1016/j.conctc.2018.01.004 (PMC5898501; doi:10.1016/j.conctc.2018.01.004)
Supplement: mmc1 [file mmc1.xml]

<?xml version="1.0" encoding="UTF-8" standalone="no"?><data:data><datasets><author>brian.egleston@fccc.edu</author><type>0</type><dataset><value>1</value><reason>Data will be made available on request</reason><comments/></dataset></datasets></data:data>
